# Supplementary material for: The Impact of a Six-Year Existing Screening Programme Using the Faecal Immunochemical Test in Flanders (Belgium) on Colorectal Cancer Incidence, Mortality and Survival: A Population-Based Study
Source: Int J Environ Res Public Health. 2023 Jan 16;20(2):1654. doi: 10.3390/ijerph20021654 (PMC9864341; doi:10.3390/ijerph20021654)
Supplement: Supplementary file 1 [file ijerph-20-01654-s001.zip]

Archive with 1 entries (1 files):
- ijerph-2123013-supplementary.pdf
